# Supplementary material for: Three-dimensional tissue-engineered human skeletal muscle model of Pompe disease
Source: Commun Biol. 2021 May 5;4:524. doi: 10.1038/s42003-021-02059-4 (PMC8100136; doi:10.1038/s42003-021-02059-4)
Supplement: Supplementary file 3 — Supplementary Data 1 [file 42003_2021_2059_MOESM3_ESM.xlsx]

## Sheet: 1a-Downregulated_in_ko
Mm GeneName	Mm Ensembl	log2FC (KO / WT)	padj	HGNC.symbol
Gdpd3	ENSMUSG00000030703	-7.18132	2.918e-150	GDPD3
Hddc3	ENSMUSG00000030532	-3.0507	6.3003e-60	HDDC3
Zfp605	ENSMUSG00000023284	-2.71796	1.6158e-26	ZNF605
Tnni1	ENSMUSG00000026418	-6.07128	3.63003e-24	TNNI1
Pak1	ENSMUSG00000030774	-2.03696	4.65563e-22	PAK1
En1	ENSMUSG00000058665	-2.31802	8.67861e-21	EN1
H2afj	ENSMUSG00000060032	-3.57321	1.6126e-20	H2AFJ
Rrad	ENSMUSG00000031880	-4.41025	3.77842e-19	RRAD
Lingo1	ENSMUSG00000049556	-4.56223	3.77842e-19	LINGO1
Trappc6a	ENSMUSG00000002043	-2.90248	1.15475e-17	TRAPPC6A
C77080	ENSMUSG00000050390	-4.02185	1.34135e-17	KIAA1522
1110065P20Rik	ENSMUSG00000078570	-2.09306	8.09619e-17	C1orf122
Adprhl1	ENSMUSG00000031448	-2.6562	1.58144e-16	ADPRHL1
3632451O06Rik	ENSMUSG00000036242	-3.12871	2.16348e-16	ARMH4
Fbxl16	ENSMUSG00000025738	-2.13683	8.6962e-16	FBXL16
Hal	ENSMUSG00000020017	-6.1805	1.23621e-15	HAL
Gm13889	ENSMUSG00000087006	-3.62919	2.20573e-15	C11orf96
H2-T24	ENSMUSG00000053835	-2.40602	6.38255e-15	HLA-E
Perp	ENSMUSG00000019851	-2.43359	4.82666e-14	PERP
Proser2	ENSMUSG00000045319	-4.31292	1.64699e-13	PROSER2
Map3k9	ENSMUSG00000042724	-3.14925	3.21137e-13	MAP3K9
Mt3	ENSMUSG00000031760	-8.67056	4.31147e-13	MT3
Cox5b	ENSMUSG00000061518	-2.87358	7.86368e-13	COX5B
Stard10	ENSMUSG00000030688	-2.02346	8.83373e-13	STARD10
Nmrk2	ENSMUSG00000004939	-3.51787	2.28768e-12	NMRK2
Tiam2	ENSMUSG00000023800	-2.34034	3.64583e-12	TIAM2
Fosl1	ENSMUSG00000024912	-6.88955	9.62133e-12	FOSL1
Aig1	ENSMUSG00000019806	-2.29459	1.0328e-11	AIG1
Crlf2	ENSMUSG00000033467	-3.88589	1.17573e-11	CRLF2
Fam71e1	ENSMUSG00000051113	-2.4832	1.94895e-11	FAM71E1
Slc23a3	ENSMUSG00000026205	-3.38472	2.02058e-11	SLC23A3
Pnmal2	ENSMUSG00000070802	-3.49141	2.49509e-11	PNMA8B
Cilp	ENSMUSG00000042254	-2.29384	3.40731e-11	CILP
Ttc9	ENSMUSG00000042734	-4.87507	3.59145e-11	TTC9
Scx	ENSMUSG00000034161	-3.08696	3.66642e-11	SCX
Cdk6	ENSMUSG00000040274	-3.80549	9.1007e-11	CDK6
Alkbh2	ENSMUSG00000044339	-2.33581	9.1007e-11	ALKBH2
Slc17a7	ENSMUSG00000070570	-3.10044	1.3243e-10	SLC17A7
Casq2	ENSMUSG00000027861	-2.3696	1.91497e-10	CASQ2
Dusp4	ENSMUSG00000031530	-4.06581	4.09839e-10	DUSP4
Myl4	ENSMUSG00000061086	-3.47411	5.56567e-10	MYL4
Arc	ENSMUSG00000022602	-3.52095	6.18806e-10	ARC
Tubb6	ENSMUSG00000001473	-3.23262	6.91072e-10	TUBB6
Smim3	ENSMUSG00000038059	-2.61485	7.62628e-10	SMIM3
Spsb2	ENSMUSG00000038451	-2.86843	8.682e-10	SPSB2
Smtnl1	ENSMUSG00000027077	-2.61772	8.98725e-10	SMTNL1
Mt2	ENSMUSG00000031762	-6.22188	1.04927e-09	MT1M
Ube2ql1	ENSMUSG00000052981	-2.00331	1.07719e-09	UBE2QL1
Bri3	ENSMUSG00000047843	-3.0245	1.38273e-09	BRI3
Gadd45a	ENSMUSG00000036390	-2.92373	1.44997e-09	GADD45A
Zfp593	ENSMUSG00000028840	-2.01715	1.46241e-09	ZNF593
Gamt	ENSMUSG00000020150	-2.73963	1.6602e-09	GAMT
Jund	ENSMUSG00000071076	-2.92128	1.80139e-09	JUND
Timp1	ENSMUSG00000001131	-6.98515	2.62541e-09	TIMP1
Vgll2	ENSMUSG00000049641	-2.41292	2.6377e-09	VGLL2
Tagap	ENSMUSG00000033450	-4.50123	2.9134e-09	TAGAP
Kcnn3	ENSMUSG00000000794	-4.16501	2.94076e-09	KCNN3
Tspo	ENSMUSG00000041736	-3.45274	3.19801e-09	TSPO
Junb	ENSMUSG00000052837	-3.40443	3.48796e-09	JUNB
Ppp1r35	ENSMUSG00000029725	-2.38949	4.21444e-09	PPP1R35
2210011C24Rik	ENSMUSG00000074217	-2.11213	4.78316e-09	MISP3
Gltp	ENSMUSG00000011884	-2.13954	5.03486e-09	GLTP
Coprs	ENSMUSG00000031458	-2.023	5.84277e-09	COPRS
Gm7879	ENSMUSG00000033036	-7.03391	6.21019e-09	PPIH
Tnnc1	ENSMUSG00000091898	-3.61477	6.21019e-09	TNNC1
Park2	ENSMUSG00000023826	-2.01026	7.34985e-09	PRKN
Klhdc8a	ENSMUSG00000042115	-4.09336	1.18321e-08	KLHDC8A
Kcnh2	ENSMUSG00000038319	-2.39295	2.42779e-08	KCNH2
Tnfrsf12a	ENSMUSG00000023905	-2.38147	2.56171e-08	TNFRSF12A
Runx1	ENSMUSG00000022952	-2.91988	3.32782e-08	RUNX1
Serf1	ENSMUSG00000021643	-2.28908	3.65359e-08	SERF1A
Krt80	ENSMUSG00000037185	-3.65075	3.66137e-08	KRT80
Anxa8	ENSMUSG00000021950	-5.44532	4.10313e-08	ANXA8L1
Cnbd2	ENSMUSG00000038085	-2.28888	4.32012e-08	CNBD2
Sstr2	ENSMUSG00000047904	-8.49632	5.06363e-08	SSTR2
Tgfb1	ENSMUSG00000002603	-3.19244	5.72901e-08	TGFB1
Hbegf	ENSMUSG00000024486	-2.13602	5.99955e-08	HBEGF
Uck2	ENSMUSG00000026558	-2.25362	7.03187e-08	UCK2
Tbcc	ENSMUSG00000036430	-2.04886	7.44966e-08	TBCC
Msln	ENSMUSG00000063011	-6.91284	7.44966e-08	MSLN
Trem2	ENSMUSG00000023992	-5.65203	8.90997e-08	TREM2
Hivep3	ENSMUSG00000028634	-2.46336	9.12372e-08	HIVEP3
Prr15	ENSMUSG00000045725	-2.92443	1.04475e-07	PRR15
Marveld2	ENSMUSG00000021636	-3.52047	1.14665e-07	MARVELD2
Lrrc3b	ENSMUSG00000045201	-2.36413	1.20065e-07	LRRC3B
1810041L15Rik	ENSMUSG00000062760	-3.67951	1.34166e-07	SHISAL1
Krt18	ENSMUSG00000023043	-4.09164	1.49173e-07	KRT18
1700011I03Rik	ENSMUSG00000058925	-3.18577	1.62565e-07	CCDC192
Dusp2	ENSMUSG00000027368	-3.96396	1.6591e-07	DUSP2
Fam83g	ENSMUSG00000042377	-2.74775	1.68495e-07	FAM83G
Zfp771	ENSMUSG00000054716	-2.41393	1.80979e-07	ZNF771
Arpp21	ENSMUSG00000032503	-3.23535	1.8354e-07	ARPP21
Scand1	ENSMUSG00000046229	-5.04433	1.8777e-07	SCAND1
Dusp5	ENSMUSG00000034765	-3.58462	2.09865e-07	DUSP5
Serpinb8	ENSMUSG00000026315	-3.11261	2.15676e-07	SERPINB8
Rab27b	ENSMUSG00000024511	-2.23734	2.51886e-07	RAB27B
Sox11	ENSMUSG00000063632	-7.46056	2.57278e-07	SOX11
Uchl1	ENSMUSG00000029223	-4.12247	2.68856e-07	UCHL1
Nrtn	ENSMUSG00000039481	-4.09091	2.74776e-07	NRTN
Klf5	ENSMUSG00000005148	-3.1148	3.44709e-07	KLF5
Tnnt1	ENSMUSG00000064179	-3.89692	3.58532e-07	TNNT1
Tlr6	ENSMUSG00000051498	-2.61638	4.00284e-07	TLR6
Baiap2l2	ENSMUSG00000018126	-2.70282	4.13093e-07	BAIAP2L2
Myoz2	ENSMUSG00000028116	-2.73396	4.15978e-07	MYOZ2
Golga7b	ENSMUSG00000042532	-2.54771	4.74601e-07	GOLGA7B
Mt1	ENSMUSG00000031765	-4.83448	5.65198e-07	MT1F
Uba52	ENSMUSG00000090137	-2.83353	6.16783e-07	UBA52
Cpne2	ENSMUSG00000034361	-2.72554	7.58207e-07	CPNE2
Fetub	ENSMUSG00000022871	-5.8253	7.58207e-07	FETUB
Ptgs2	ENSMUSG00000032487	-5.12963	8.57873e-07	PTGS2
Ahnak2	ENSMUSG00000072812	-5.2071	9.40252e-07	AHNAK2
Cers6	ENSMUSG00000027035	-3.65528	9.50549e-07	CERS6
2310014L17Rik	ENSMUSG00000033967	-2.4395	1.12588e-06	RNF225
Tlr2	ENSMUSG00000027995	-3.13847	1.31634e-06	TLR2
Fxyd6	ENSMUSG00000066705	-2.4767	1.41705e-06	FXYD6
Lgmn	ENSMUSG00000021190	-2.70714	1.44942e-06	LGMN
Mfsd7a	ENSMUSG00000029490	-2.34837	1.51533e-06	SLC49A3
Ier5l	ENSMUSG00000089762	-2.83263	1.62327e-06	IER5L
Camk2n2	ENSMUSG00000051146	-3.22982	1.76708e-06	CAMK2N2
Olfm1	ENSMUSG00000026833	-2.39927	1.77585e-06	OLFM1
Uap1l1	ENSMUSG00000026956	-2.91459	1.88697e-06	UAP1L1
Phlda1	ENSMUSG00000020205	-2.01566	2.36133e-06	PHLDA1
Lgals3	ENSMUSG00000050335	-4.93348	2.51206e-06	LGALS3
Cgref1	ENSMUSG00000029161	-2.85432	2.58686e-06	CGREF1
Lrfn4	ENSMUSG00000045045	-2.6566	2.65242e-06	LRFN4
Kcnn4	ENSMUSG00000054342	-5.03243	2.6628e-06	KCNN4
Nab2	ENSMUSG00000025402	-2.24435	2.78672e-06	NAB2
Serpinb1a	ENSMUSG00000044734	-4.96486	2.92242e-06	SERPINB1
Cd109	ENSMUSG00000046186	-3.00163	2.98129e-06	CD109
Tmem238	ENSMUSG00000030431	-2.69819	3.22042e-06	TMEM238
Sh3bp2	ENSMUSG00000054520	-2.38351	3.40378e-06	SH3BP2
Slc2a1	ENSMUSG00000028645	-2.35426	3.44469e-06	SLC2A1
Plekho1	ENSMUSG00000015745	-2.76277	3.45541e-06	PLEKHO1
Aqp11	ENSMUSG00000042797	-2.64939	3.48487e-06	AQP11
Gm5617	ENSMUSG00000042293	-2.14718	3.50841e-06	C11orf71
Flywch2	ENSMUSG00000023911	-2.51263	3.59788e-06	FLYWCH2
Myh8	ENSMUSG00000055775	-2.47244	3.88224e-06	MYH8
Stx11	ENSMUSG00000039232	-3.43715	4.1194e-06	STX11
Socs3	ENSMUSG00000053113	-2.66853	4.6793e-06	SOCS3
Ucp2	ENSMUSG00000033685	-2.02171	4.74054e-06	UCP2
Tlr4	ENSMUSG00000039005	-2.11522	4.91756e-06	TLR4
Tmem8c	ENSMUSG00000009214	-6.17194	4.92007e-06	MYMK
Tmem158	ENSMUSG00000054871	-3.42306	4.94326e-06	TMEM158
Spock2	ENSMUSG00000058297	-2.40021	5.00746e-06	SPOCK2
Prom2	ENSMUSG00000027376	-6.9609	5.17135e-06	PROM2
Anxa2	ENSMUSG00000032231	-2.69975	5.26532e-06	ANXA2
Cda	ENSMUSG00000028755	-2.91756	5.37097e-06	CDA
Ngef	ENSMUSG00000026259	-4.12897	5.79655e-06	NGEF
Cx3cr1	ENSMUSG00000052336	-4.36241	5.79655e-06	CX3CR1
Egln3	ENSMUSG00000035105	-2.03004	5.82988e-06	EGLN3
Fam129b	ENSMUSG00000026796	-3.79307	6.15952e-06	NIBAN2
Fbxl22	ENSMUSG00000050503	-3.67676	6.90247e-06	FBXL22
Nt5c	ENSMUSG00000020736	-2.30316	7.01124e-06	NT5C
S100a4	ENSMUSG00000001020	-5.09904	7.51904e-06	S100A4
Srgap3	ENSMUSG00000030257	-2.78561	8.24828e-06	SRGAP3
Zdbf2	ENSMUSG00000027520	-3.06324	8.24828e-06	ZDBF2
Tnnt2	ENSMUSG00000026414	-4.00876	8.41638e-06	TNNT2
Mesdc1	ENSMUSG00000070462	-2.02824	8.65637e-06	TLNRD1
Sh2d4a	ENSMUSG00000053886	-2.58602	9.05765e-06	SH2D4A
Mt4	ENSMUSG00000031757	-9.44589	9.13933e-06	MT4
Ptrh1	ENSMUSG00000053746	-2.14911	1.03305e-05	PTRH1
Bean1	ENSMUSG00000031872	-4.41872	1.0713e-05	BEAN1
Cst6	ENSMUSG00000024846	-2.23027	1.2247e-05	CST6
Diras1	ENSMUSG00000043670	-4.91076	1.41588e-05	DIRAS1
Rundc3a	ENSMUSG00000006575	-5.40535	1.42589e-05	RUNDC3A
Rrm2	ENSMUSG00000020649	-3.59455	1.55127e-05	RRM2
S100a10	ENSMUSG00000041959	-2.33781	1.62547e-05	S100A10
Ccdc92	ENSMUSG00000037979	-2.27673	1.88515e-05	CCDC92
Ckap4	ENSMUSG00000046841	-2.06095	1.97397e-05	CKAP4
Prune2	ENSMUSG00000039126	-5.55996	2.03053e-05	PRUNE2
Prelid2	ENSMUSG00000056671	-2.72865	2.0484e-05	PRELID2
Stom	ENSMUSG00000026880	-2.29222	2.05332e-05	STOM
Hspb7	ENSMUSG00000006221	-2.1743	2.09016e-05	HSPB7
Pianp	ENSMUSG00000030329	-2.61136	2.11007e-05	PIANP
Dfna5	ENSMUSG00000029821	-3.18541	2.32588e-05	GSDME
Sgms2	ENSMUSG00000050931	-2.73254	2.32813e-05	SGMS2
March9	ENSMUSG00000040502	-2.48257	2.33131e-05	MARCH9
Nfkbie	ENSMUSG00000023947	-2.44512	2.39865e-05	NFKBIE
Cd300lb	ENSMUSG00000063193	-3.8587	2.44062e-05	CD300LB
S100a13	ENSMUSG00000042312	-3.40662	2.5047e-05	S100A13
Sept5	ENSMUSG00000072214	-2.11864	2.51478e-05	SEPTIN5
Gsdma	ENSMUSG00000017204	-3.3067	2.52314e-05	GSDMA
Il13ra1	ENSMUSG00000017057	-2.85126	2.63067e-05	IL13RA1
Panx1	ENSMUSG00000031934	-2.13951	2.68205e-05	PANX1
Myh3	ENSMUSG00000020908	-3.33833	2.85025e-05	MYH3
Erc2	ENSMUSG00000040640	-4.21063	2.88748e-05	ERC2
Calml4	ENSMUSG00000032246	-2.56664	3.18151e-05	CALML4
Impa2	ENSMUSG00000024525	-2.06423	3.20017e-05	IMPA2
St6galnac4	ENSMUSG00000079442	-2.07194	3.36591e-05	ST6GALNAC4
Ccl8	ENSMUSG00000009185	-3.16858	3.4295e-05	CCL8
Cox8a	ENSMUSG00000035885	-2.1224	3.44721e-05	COX8A
Fbxl8	ENSMUSG00000033313	-2.23348	3.47513e-05	FBXL8
Plp2	ENSMUSG00000031146	-2.18258	3.49671e-05	PLP2
Ift122	ENSMUSG00000030323	-2.24255	3.92755e-05	IFT122
Ppp2r3d	ENSMUSG00000093803	-2.84457	4.03466e-05	PPP2R3B
Parvg	ENSMUSG00000022439	-2.44033	4.0932e-05	PARVG
Cd14	ENSMUSG00000051439	-2.14723	4.27341e-05	CD14
Wdr16	ENSMUSG00000020904	-2.05997	4.4868e-05	CFAP52
Lrp8	ENSMUSG00000028613	-3.63212	4.61266e-05	LRP8
Pdk3	ENSMUSG00000035232	-2.33868	4.62402e-05	PDK3
Lin28a	ENSMUSG00000050966	-2.34639	4.77631e-05	LIN28A
Metrnl	ENSMUSG00000039208	-2.23354	4.7922e-05	METRNL
Wbscr27	ENSMUSG00000040557	-2.19608	4.8567e-05	METTL27
Fbxo24	ENSMUSG00000089984	-3.90681	4.90871e-05	FBXO24
Sox9	ENSMUSG00000000567	-2.64941	5.0181e-05	SOX9
Ndrg4	ENSMUSG00000036564	-2.40687	5.05771e-05	NDRG4
Chrnd	ENSMUSG00000026251	-3.92861	5.07977e-05	CHRND
4921536K21Rik	ENSMUSG00000020434	-2.57449	5.29527e-05	C5orf52
Pcbd1	ENSMUSG00000020098	-4.34662	5.48125e-05	PCBD1
Fam171a2	ENSMUSG00000034685	-2.17425	5.69228e-05	FAM171A2
Apol8	ENSMUSG00000056656	-5.41721	5.95268e-05	APOL4
Hk1	ENSMUSG00000037012	-2.54009	6.00406e-05	HK1
Bok	ENSMUSG00000026278	-2.97135	6.85418e-05	BOK
Bdnf	ENSMUSG00000048482	-2.15693	7.89504e-05	BDNF
Col6a5	ENSMUSG00000091345	-2.79331	9.2367e-05	COL6A5
Arhgap22	ENSMUSG00000063506	-2.48073	9.28855e-05	ARHGAP22
C1qc	ENSMUSG00000036896	-2.06958	0.000100622	C1QC
Rnd2	ENSMUSG00000001313	-2.03284	0.000104726	RND2
Aif1l	ENSMUSG00000001864	-2.44716	0.000106224	AIF1L
Nes	ENSMUSG00000004891	-2.00437	0.000106453	NES
Kcnk5	ENSMUSG00000023243	-3.85635	0.000106967	KCNK5
Osbpl3	ENSMUSG00000029822	-3.80878	0.000108149	OSBPL3
Ubash3b	ENSMUSG00000032020	-3.64556	0.000111606	UBASH3B
Trpv3	ENSMUSG00000043029	-7.04247	0.000112223	TRPV3
Aldh1b1	ENSMUSG00000035561	-3.33834	0.000112693	ALDH1B1
Mpeg1	ENSMUSG00000046805	-2.88136	0.000120338	MPEG1
Tac4	ENSMUSG00000020872	-7.87945	0.00012079	TAC4
Plekhh2	ENSMUSG00000040852	-2.73998	0.000122352	PLEKHH2
Rec8	ENSMUSG00000002324	-5.60244	0.000125029	REC8
S100a6	ENSMUSG00000001025	-2.3037	0.00012594	S100A6
Notum	ENSMUSG00000042988	-5.34468	0.00012675	NOTUM
Ppapdc1a	ENSMUSG00000070366	-6.36213	0.000129345	PLPP4
Lmod2	ENSMUSG00000029683	-2.01601	0.000132277	LMOD2
Arhgdig	ENSMUSG00000073433	-3.26966	0.000141765	ARHGDIG
Crb3	ENSMUSG00000044279	-3.23282	0.000142481	CRB3
Pdpn	ENSMUSG00000028583	-2.08792	0.00014699	PDPN
Dhrs9	ENSMUSG00000027068	-4.43478	0.000166449	DHRS9
Slmo1	ENSMUSG00000024530	-3.16865	0.000166453	PRELID3A
Mgam	ENSMUSG00000068587	-4.03404	0.000168434	MGAM
Kcne1l	ENSMUSG00000090122	-4.47258	0.000174111	KCNE5
Myo5b	ENSMUSG00000025885	-2.10734	0.000174266	MYO5B
Mafa	ENSMUSG00000047591	-2.30191	0.000174266	MAFA
Fbxl13	ENSMUSG00000048520	-3.82464	0.000175873	FBXL13
Supplementary Data 1a. List of genes downregulated in GAA KO mice. Table contains log2FC,
adjusted p value, and human orthologs (HGNC symbol).

## Sheet: 1b-Upregulated_in_ko
Mm GeneName	Mm Ensembl	log2FC (KO / WT)	padj	HGNC.symbol
Ndufs5	ENSMUSG00000028648	5.94232	1.46755e-73	NDUFS5
Rpl29	ENSMUSG00000048758	7.10737	6.59813e-35	RPL29
Rpl30	ENSMUSG00000058600	3.48859	8.72047e-34	RPL30
Iqgap2	ENSMUSG00000021676	2.7472	2.37132e-21	IQGAP2
Cacng7	ENSMUSG00000069806	3.62486	3.85794e-19	CACNG7
Pla2g7	ENSMUSG00000023913	2.90012	5.03683e-19	PLA2G7
Fam103a1	ENSMUSG00000038646	2.3849	5.5535e-18	RAMAC
Slc39a2	ENSMUSG00000072572	2.41683	1.39368e-14	SLC39A2
Snx10	ENSMUSG00000038301	2.17841	4.01109e-14	SNX10
Slc25a30	ENSMUSG00000022003	2.66029	2.72137e-12	SLC25A30
Tmc7	ENSMUSG00000042246	3.02129	2.90934e-11	TMC7
Atp6v0c	ENSMUSG00000024121	3.8512	8.1243e-11	ATP6V0C
Twist1	ENSMUSG00000035799	2.76443	1.63846e-10	TWIST1
Igfals	ENSMUSG00000046070	2.42951	1.76641e-10	IGFALS
Mylk4	ENSMUSG00000044951	2.06203	1.16283e-09	MYLK4
Ush1c	ENSMUSG00000030838	3.42606	3.17327e-09	USH1C
Fndc1	ENSMUSG00000071984	2.08612	6.18703e-09	FNDC1
Bcl2	ENSMUSG00000057329	2.01056	1.56139e-08	BCL2
Sorbs2	ENSMUSG00000031626	2.41188	1.80979e-07	SORBS2
Ppl	ENSMUSG00000039457	2.55441	2.94575e-07	PPL
Otog	ENSMUSG00000009487	2.44959	8.80187e-07	OTOG
Smox	ENSMUSG00000027333	2.7007	9.31428e-07	SMOX
Exoc3l2	ENSMUSG00000011263	2.23805	9.87497e-07	EXOC3L2
Slc1a5	ENSMUSG00000001918	2.14	1.85007e-06	SLC1A5
Ang	ENSMUSG00000072115	2.52069	1.86424e-06	ANG
Rpl3	ENSMUSG00000060036	2.08268	3.66332e-06	RPL3
Fam83d	ENSMUSG00000027654	2.45493	5.13154e-06	FAM83D
Tsga10ip	ENSMUSG00000039330	3.30123	5.5266e-06	TSGA10IP
Epha7	ENSMUSG00000028289	2.0605	7.85918e-06	EPHA7
Calm4	ENSMUSG00000033765	5.97863	9.67573e-06	CALML5
Trim34a	ENSMUSG00000056144	2.85103	1.12932e-05	TRIM6-TRIM34
Col4a6	ENSMUSG00000031273	2.59226	1.27809e-05	COL4A6
Olfr78	ENSMUSG00000043366	2.16706	2.49652e-05	OR51E2
Cd27	ENSMUSG00000030336	2.80813	5.52401e-05	CD27
Shisa3	ENSMUSG00000050010	2.14127	0.000103107	SHISA3
Phyhip	ENSMUSG00000003469	2.72983	0.000116242	PHYHIP
Ppp1r3e	ENSMUSG00000072494	2.16996	0.000137091	PPP1R3E
Car8	ENSMUSG00000041261	2.25102	0.000152384	CA8
Ngf	ENSMUSG00000027859	2.16478	0.000168434	NGF
Supplementary Data 1b. List of genes upregulated in GAA KO mice. Table contains log2FC,
adjusted p value, and human orthologs (HGNC symbol).
